# Supplementary material for: A Cluster of MYB Transcription Factors Regulates Anthocyanin Biosynthesis in Carrot (Daucus carota L.) Root and Petiole
Source: Front Plant Sci. 2019 Jan 14;9:1927. doi: 10.3389/fpls.2018.01927 (PMC6339893; doi:10.3389/fpls.2018.01927)
Supplement: Supplementary file 1 [file Table_1.XLSX]

## Sheet: Tables in this file
Supplementary File 2 (Tables S1-S19)
List of tables included in this file
Table S1. Carrot cyanidin derivatives with approximate HPLC retention times and molecular masses
Table S2. Primers used to identify SNPs in the RTPE-Q1 and P3 region in the 70349, 95710, 5723 and 5394 populations, and their utilization for establishing the KASPar assay (1) and for linkage mapping and detection of recombination breakpoints (2).
Table S3. Characteristics of SNP markers used to detect recombination breakpoints in the RTPE-Q1 and P3 region using the KASPar assay
Table S4. Primers used for expression analysis by RT-qPCR of candidate genes for RTPE-Q1 and P3
Table S5. Source and characteristics of the protein-coding sequence data used for analysis of TF gene families in 54 plant species
Table S6. List of bHLH transcription factors used for phylogenetic analysis.
Table S7. Transcription factors identified in five overlapping genomic regions of chromosome 3 harboring RTPE-Q1 and P3.
Table S8. Number of raw and clean sequence reads obtained in RNA-Seq data sets corresnponding to different carrot root and leaf tissues.
Table S9. Primers used for expression analysis by RT-qPCR of candidate genes for RTPE and P3
Table S10. Number of carrot predicted genes belonging to four families of transcription factors (MYB, bHLH, WD40, and MYB/SANT)
Table S11. Transcription factors identified in five overlapping genomic regions of chromosome 3 harboring RTPE-Q1 and P3 *
Table S12. Orthologous groups containing carrot TFs identified in the RTPE-Q1 and P3 regions
Table S13. Orthologous groups (OGs) and number of genes per species included in each OG
Table S14. Functionally characterized genes in the orthologous groups (OGs) containing carrot TFs identified in the genomic region of RTPE-Q1 and P3
Table S15. Genome coordinates of candidate genes for RTPE-Q1 and P3
Table S16. Summary of results from transcriptome (RNA-Seq) analysis for genes located in genomic region 1. Differentially expressed genes (DEGs) are highlithed in green (down regulated genes) and red (up-regualted genes)
Table S17. Summary of results from transcriptome (RNA-Seq) analysis for genes located in genomic region 2. DEGs are highlithed in green (down regulated genes) and red (up-regualted genes)
Table S18. Summary of results from transcriptome (RNA-Seq) analysis for genes located in genomic region 3. DEGs are highlithed in green (down regulated genes) and red (up-regualted genes)
Table S19. Summary of results from transcriptome (RNA-Seq) analysis for genes located in genomic region 4. DEGs are highlithed in green (down regulated genes) and red (up-regualted genes)

## Sheet: S1
Table S1. Carrot cyanidin derivatives with approximate HPLC retention times and molecular masses
Compound	abbreviation	RT*	MW**
Cy-3-(2”-xylose-6-glucose-galactoside)	Cy3XGG	14	743
Cy-3-(2”-xylose-galactoside)	Cy3XG	15.1	581
Cy-3-(2”-xylose-6”-sinapoyl-glucose-galactoside)	Cy3XSGG	15.4	949
Cy-3-(2”-xylose-6”-feruloyl-glucose-galactoside	Cy3XFGG	16	919
Cy-3-(2”-xylose-6”-(4-coumuroyl)glucose-galactoside)	Cy3XCGG	16.4	889
* RT indicates retention time (min) for the chromatographic procedure described in the Materials and Methods section.
** MW indicates is molecular weight.

## Sheet: S2
Table S2. Primers used to identify SNPs in the RTPE and P3 region in the 70349, 95710, 5723 and 5394 populations, and their utilization for establishing the KASPar assay (1) and for linkage mapping and detection of recombination breakpoints (2).
Primer No.	Primer ID	Primer sequence (5'-3')	Primer position in the genome (coordinates in chromosome 3)	Tm	Expected amplicon size (bp)	Application in this study	Populations in which primers were used
1	K2590 G Fw	tatggatagcaaaacctgct	27717976	55	204	1	5394, 5723, 95710
	K2590 G Rv	catctccaacatgctcataa	27717773
2	K0627 G Fw	gattgatgacctggatgaac	27677412	55	228	1	5394, 5723, 95710
	K0627 G Rv	gcattatcttgttccctgag	27677639
3	K0653 G Fw	gatccttccgatggtctta	27460875	55	207	1	5394, 5723, 95710
	K0653 G Rv	acatcacttgagaaggagaca	27461081
4	K0307-1 Fw	aatcagctcaaactggaaaa	27938700	55	541	1	5394, 5723, 95710
	K0307-1 Rv	tctcactgtgctacttgtgc	27939299
5	Contig11129 Fw	tctgaataaccttgccatct	28064200	55	1115	1	5394, 5723, 95710
	Contig11129 Rv	aaagtcttcgtcctgtttca	28065499
6	Contig38579-1 Fw	atgggatacctcaacagaca	28090800	55	1496	1	5394, 5723, 95710
	Contig38579-1 Rv	tcgattggcttcacttagtt	28092399
7	contig38579-2 Fw	gttcacggaagataaatgga	28094200	55	908	1	5394, 5723, 95710
	contig38579-2 Rv	ttggtagtacagcatccaca	28095199
8	Contig19068 Fw	attgctaagctaaggcagag	28170500	55	604	1	5394, 5723, 95710
	Contig19068 Rv	tgatgagaggagtagggaga	28171199
9	K0363-1 Fw	ctaggacagggaaatgtgac	28195400	55	934	1	5394, 5723, 95710
	K0363-1 Rv	ctcaagagcagacgagagtt	28196399
11	K1052-1 Fw	ttcactgtttatccctcacc	28399700	55	1070	1	5394, 5723, 95710
	K1052-1 Rv	agtcttcacgccacataaat	28400999
12	K0653-1 Fw	atcaagtgctgctggtaagt	27444048	55	1007	1	5394, 5723, 95710
	K0653-1 Rv	cactgcttcccaaattaaac	27445054
13	K0653-2 Fw	tattgcggtttcatttcttt	27446054	55	901	1	5394, 5723, 95710
	K0653-2 Rv	gaaccagctttcagaatcag	27446954
14	K3933-1 Fw	cttaaacttcccccaaatct	27467586	55	1048	1	5394, 5723, 95710
	K3933-1 Rv	ctgttcgggagttactgaag	27468633
15	K0627-1 Fw	tcaatcaatggctaacatca	27659438	55	655	1	5394, 5723, 95710
	K0627-1 Rv	aggatacataccgacactgg	27660092
16	K2590-2 Fw	gattaagcttcccatcattg	27698163	55	1225	1	5394, 5723, 95710
	K2590-2 Rv	aatacgtcgtggagattcag	27699387
17	K2590-3 Fw	gagttggctcaattatacgc	27701633	55	1240	1	5394, 5723, 95710
	K2590-3 Rv	atttactttccaatcgcaga	27702872
18	K1929-2 Fw	ccatgttaaccaaatcccta	26825017	55	960	1	5394, 5723, 95710
	K1929-2 Rv	aaggcgtgtttattgctaag	26825976
19	K0016-2 Fw	ttggggtatttactcccttt	26768061	55	1203	1	5394, 5723, 95710
	K0016-2 Rv	gttgctagaaccacaacgat	26769263
20	K0016-3 Fw	agaattcaaggaggcagtct	26769208	55	1123	1	5394, 5723, 95710
	K0016-3 Rv	gctcttacagagcagaggaa	26770330
21	K0545-1 Fw	agcataagaccaaccaagac	26684557	55	1002	1	5394, 5723, 95710
	K0545-1 Rv	cctggagcttttgtatctga	26685558
22	K0545-2 Fw	tcctcacttgttctgaaacc	26685503	55	933	1	5394, 5723, 95710
	K0545-2 Rv	tggagaaacttgggaaatta	26686435
23	DCAR_010825-1 Fw	cccttctcatgtgttgtttt	29189512	55	1450	1	5394, 5723, 95710
	DCAR_010825-1 Rv	tgattccaaaaagttcctgt	29190961
24	DCAR_010825-2 Fw	atccttgcagtatgtgcttt	29191036	55	1445	1	5394, 5723, 95710
	DCAR_010825-2 Rv	tccttgataccaacaattcc	29192480
25	DCAR_010826-1 Fw	aggttcaagcaattctctca	29196734	55	1511	1	5394, 5723, 95710
	DCAR_010826-1 Rv	aaggctaaagtccattcaca	29198244
26	DCAR_010826-2 Fw	cagaagatgaactcccagag	29199517	55	1404	1	5394, 5723, 95710
	DCAR_010826-2 Rv	ggaaatcattactccgtcaa	29200920
27	DCAR_010827 Fw	atgatgcagttcgagtcttc	29214750	55	1409	1	5394, 5723, 95710
	DCAR_010827 Rv	gtcatctcccatgtgttgtt	29216158
28	DCAR_010829 Fw	caaagtctatcgggagtttc	29273235	55	1111	1	5394, 5723, 95710
	DCAR_010829 Rv	atgcttttcacttccatcac	29274345
29	DCAR_010834 Fw	cctctttcaaaccatcacat	29299449	55	1429	1	5394, 5723, 95710
	DCAR_010834 Rv	taaccatcattgtgcgtaag	29300877
30	DCAR_010837 Fw	tactcaggatttgtggttcc	29348020	55	1410	1	5394, 5723, 95710
	DCAR_010837 Rv	aacatccaagaacagtgagg	29349429
31	DCAR_010841 Fw	ctgggtcaatggataatgtt	29398771	55	1414	1	5394, 5723, 95710
	DCAR_010841 Rv	gttttcaccaggttgtcatt	29400184
32	K3820 Fw	ccaagagttcaattactccaa	29410042	55	1409	1	5394, 5723, 95710
	K3820 Rv	atcacctcctaaaccctgag	29411450
33	K2590-4 Fw	tacaaacctgcaatgtacca	27715709	55	1310	1	5394, 5723, 95710
	K2590-4 Rv	aagaatccccctgagattta	27717018
34	K2590-5 Fw	gatgaccaagaaaaagctga	27722700	55	1366	1	5394, 5723, 95710
	K2590-5 Rv	tttcagtgctcttgatgttg	27724065
35	MybII Fw	caccagactgcatcaaaata	27824208	55	1861	1	5394, 5723, 95710
	MybII Rv	atttggtgttagtgcagcat	27826068
36	DCAR_010747 Fw	cagaattggacatctttggt	27901480	55	1415	1	5394, 5723, 95710
	DCAR_010747 Rv	ctcagcttgcttaattggtt	27902894
37	G3_28000K Fw	accgtactgttgttggaaac	28007031	55	1138	1	5394, 5723, 95710
	G3_28000K Rv	caaaagttccatccgtttag	28008168
38	DCAR_010752 Fw	ttttgagccagggatatcta	28064236	55	1044	1	5394, 5723, 95710
	DCAR_010752 Rv	gtcttctcagaattcgcatc	28065279
39	DCAR_010839-2 Fw	accaagcgtcaaactaacac	29363644	55	1242	1	5394, 5723, 95710
	DCAR_010839-2 Rv	ctagggttcaaaagggatct	29364885
40	DCAR_010839-3 Fw	ccgtgtatgacatcttctga	29363928	55	445	1	5394, 5723, 95710
	DCAR_010839-3 Rv	aaacaggcaaactaatggaa	29364372
41	DCAR_010735F	tctatcacttcatgctgctg	27690920	55	1459	1	5394, 5723, 95710
	DCAR_010735R	agaagttgtagtgggctgag	27692378
42	DCAR_010745-1F (MybI)	ggactgcatcaaagtactga	27816811	55	1308	1	5394, 5723, 95710
	DCAR_010745-1R (MybI)	gaactatgtgcctcttttgc	27818195
43	DCAR_010745-2F (MybI)	acgcccatagtttcatacat	27817930	55	1320	1	5394, 5723, 95710
	DCAR_010745-2R (MybI)	gaaaaagaagcacgtagagg	27819249
44	Ca2+ Bind Pr_Fw	cggagagagtaacgtattgc	27787705	55	1416	1	5394, 5723, 95710
	Ca2+ Bind Pr_Rv	acagtctcgattgaataccg	27789120
45	DCAR_010777 Fw	gtgatcctctctggaagaca	28518603	55	1493	1	5394, 5723, 95710
	DCAR_010777 Rv	tcttcatccaaattttccac	28520095
46	DCAR_010798-1 Fw	cggccatagtgaataagttt	28751044	55	1432	1	5394, 5723, 95710
	DCAR_010798-1 Rv	tcttttgcttcagaacatacc	28752475
47	DCAR_010803 Fw	acagtacttcctccgtcctac	28859702	55	1237	1	5394, 5723, 95710
	DCAR_010803 Rv	caatcagcatttacaaagca	28860938
48	DCAR_010826-1 Fw	cagaagatgaactcccagag	29199517	55	1404	1	5394, 5723, 95710
	DCAR_010826-1 Rv	ggaaatcattactccgtcaa	29200920
49	K2788-1 Fw	ttccaaactgagacctatcc	29297214	55	1428	1	5394, 5723, 95710
	K2788-1 Rv	acacaagcacatgaatcaaa	29298641
50	DCAR_010842 Fw	ttccaaagatttcaggaaga	29403765	55	1431	1	5394, 5723, 95710
	DCAR_010842 Rv	ttgaattgtgcatttacagc	29405195
51	DCAR_010851 Fw	ttgtcaaactctgtgtacgg	29515816	55	1483	1	5394, 5723, 95710
	DCAR_010851 Rv	ctaggaccaaaaacaattagc	29517298
52	G3_25400K Fw	atacggttactaggccaaaa	25404772	55	717	1	5394, 5723, 95710
	G3_25400K Rv	aacgtccataacgacaattc	25405488
53	G3_25480K Fw	cagcaaacaaatagattcacc	25480196	55	419	1	5394, 5723, 95710
	G3_25480K Rv	tttaaattcggacctggtaa	25480614
54	DCAR_010730 Fw	gcccaacacacataacttact	27652029	55	838	1	5394, 5723, 95710
	DCAR_010730 Rv	cagggtggcattattttagt	27652866
55	DCAR_010731-2 Fw	agtggcacttgtaatttgct	27654644	55	1400	1	5394, 5723, 95710
	DCAR_010731-2 Rv	ctgcatcaattcaccattta	27656043
56	DCAR_010764-1 Fw	actaccgaatactggtggtg	28235477	55	1423	1	5394, 5723, 95710
	DCAR_010764-1 Rv	cgcatatattgcttcctttc	28236899
57	DCAR_010766-1 Fw	tttcactttgggttttgaat	28275720	55	1344	1	5394, 5723, 95710
	DCAR_010766-1 Rv	caaacagcaaagaaacacg	28277063
58	DCAR_010766-2 Fw	caggctctcttgtgtttctt	28284958	55	1407	1	5394, 5723, 95710
	DCAR_010766-2 Rv	agtggttcatcctcaaaatg	28286364
59	Loc1082116-F90 Fw	tgcaggtgacatggaagaag	27788004	62	105	1	5394, 5723, 95710
	Loc1082116-F90 Rv	ccgagagctcggagaataga	27788108
60	Loc1082116-F137 Fw	ctaacggtgacggcaagatt	27788051	62	111	1	5394, 5723, 95710
	Loc1082116-F137 Rv	cggtgtcgatttcggacatta	27788161
61	Loc1082116-F330 Fw	tcgtgacgcgtttgactt	27788244	62	91	1	5394, 5723, 95710
	Loc1082116-F330 Rv	cttctctcccaacctcttcaac	27788334
62	DCAR_010558-1 Fw	aagaggaaaagggttactcg	25382410	55	1413	1	5394, 5723, 95710
	DCAR_010558-1 Rv	caaactaccaatcaacacga	25383822
63	DCAR_010557-1 Fw	ttcactaccagaatccaacc	25372533	55	1412	1	5394, 5723, 95710
	DCAR_010557-1 Rv	accgatgagtgaacattagg	25373944
64	DCAR_010730-2 Fw	agagcttggaaaaggaaaat	27651950	55	834	1	5394, 5723, 95710
	DCAR_010730-2 Rv	gcattacttcccgtgtaatc	27652783
65	DCAR_010743-2 (CaBind) F	taaacctaactgccatcacc	27787841	55	803	1	5394, 5723, 95710
	DCAR_010743-2 (CaBind) R	aaaccacttctcttgtgcat	27788643
66	K3321 Fw	gagacttacgcggtcattat	28237135	55	1510	1	5394, 5723, 95710
	K3321 Rv	tttcttctaaaccccactca	28238644
67	DCAR_010765-1 Fw	ctcctgctgctaagaaaact	28263030	55	1217	1	5394, 5723, 95710
	DCAR_010765-1 Rv	agcctaatgacaggcaataa	28264246
68	DCAR_010731-3 Fw	aaatttgtgctgttccaact	27654461	55	1439	1	5394, 5723, 95710
	DCAR_010731-3 Rv	gtcagctaagccaacagaag	27655899
69	DCAR_010554 Fw	tacggttccagaattgattt	25302485	55	1404	1	5394, 5723, 95710
	DCAR_010554 Rv	tcaaagacctcttttcctca	25303888
70	DCAR_010552-1 Fw	tctcaaatcatccgattacc	25257002	55	1451	1	5394, 5723, 95710
	DCAR_010552-1 Rv	tgaaactctggtaagacttgg	25258452
71	MYB3-F352 Fw	gaaggaaagtggagccttgt	27981251	62	224	1	5394, 5723, 95710
	MYB3-F352 Rv	cttgatggttggcctcagatag	27981028
72	MYB3-F257 Fw	agccaatgacgagtggtaac	27981346	62	107	1	5394, 5723, 95710
	MYB3-F257 Rv	ccactttccttcgccatact	27981240
73	MYB3-F409 Fw	tgcagactaaggtggctaaac	27981069	62	109	1	5394, 5723, 95710
	MYB3-F409 Rv	acctgtttcccaatagcttgt	27980961
74	G3_25293K Fw	tggaacacaaaatgagaaaa	25293220	55	749	1	5394, 5723, 95710
	G3_25293K Rv	cccaaactctgtagacttgc	25293968
75	K3225-1 Fw	aggggagtacggtggtatag	25313522	55	1428	1	5394, 5723, 95710
	K3225-1 Rv	gcatgacttctgatgttgaa	25314949
76	DCAR_010571-1 Fw	caacaactaatgcgagaggt	25662153	55	817	1	5394, 5723, 95710
	DCAR_010571-1 Rv	gtgcaatgagaagaatggat	25662969
77	DCAR_010571-2 Fw	cacttcctcagaatggaaag	25665701	55	765	1	5394, 5723, 95710
	DCAR_010571-2 Rv	tgttcagagttaggctcagg	25666465
78	Contig6607 Fw	gacattccgttggtaacatt	28676156	55	1144	1	5394, 5723, 95710
	Contig6607 Rv	cattaggggaattgtcatgt	28677299
79	Contig44526 Fw	ggtttggtctggttttgtag	28874844	55	1122	1	5394, 5723, 95710
	Contig44526 Rv	attggctcatcagctagtgt	28875965
80	Contig7931 Fw	aagagcatatgccgaagtaa	29023027	55	761	1	5394, 5723, 95710
	Contig7931 Rv	acatgacatcacaacaaatga	29023787
81	DCAR_010828 Fw	ttccctaggatcaacaaaaa	29229717	55	1474	1	5394, 5723, 95710
	DCAR_010828 Rv	tcgaagaagtggagaggata	29231190
82	DCAR_010582-1Fw	tgacaatggtgtgagtcaat	25820130	55	1363	1	5394, 5723, 95710
	DCAR_010582-1Rv	ctgattcatgctgaatatcg	25821492
83	DCAR_010789 Fw	tccactaaaatccaccagac	28639019	55	813	1	5394, 5723, 95710
	DCAR_010789 Rv	atattgcataatccgcaagt	28639831
84	DCAR_010797 Fw	tccccagtccaaaataagta	28747685	55	1063	1	5394, 5723, 95710
	DCAR_010797 Rv	tacttatgcgaagtcccttt	28748747
85	K0545 G Fw	ttgtcaaaagggaaagttgt	26699910	55	206	1, 2	70349, 95710, 5723
	K0545 G Rv	cctcttgttttggtttcaga	26700115
86	K0363 G Fw	taacatttccttcccacaag	28212453	55	355	1, 2	70349
	K0363 G Rv	cctcccataagatcattcag	28212099
87	Pindel 2Fw	gtagcctgtgaagccttatc	27954846	55	211	2	70349
	Pindel 2Rv	tcctcagagagcaggtatgt	27955056
88	DCAR_010731F	tgcgaaacttgagtcttttt	27654776	55	1314	2	95710
	DCAR_010731R	aaatttcccaaatccaaaac	27656089
89	DCAR_010743 (CaBind) Fw	cggagagagtaacgtattgc	27787705	55	1068	2	5723
	DCAR_010743 (CaBind) Rv	atcacacaactcagcgtatg	27788772
90	DCAR_010769 Fw	aacattatggttgtcggaac	28323703	55	1488	2	5723
	DCAR_010769 Rv	gaagggactcgttgttgtaa	28325190
91	K3321-1 Fw	gaatgatgctttgaagaagg	28237100	55	1143	2	5723
	K3321-1 Rv	tttccatcttgtttcattcc	28238699
92	Contig40888 Fw	cggctctggaattatacaac	28281091	55	1339	2	5723
	Contig40888 Rv	tatccgatgtaacagcacag	28282429
93	Contig49551-1 Fw	gcgaatactcgttgactacc	29114789	55	1409	2	5723
	Contig49551-1 Rv	ctaggcttccgtttctcag	29116197
94	DCAR_010824 Fw	gccaaaatgaagtacaatcc	29171254	55	720	2	5723
	DCAR_010824 Rv	gtcatccactatcgcattct	29171974
95	K1402-1 Fw	tctctctcccgatgtctcta	28372900	55	1000	2	5394
	K1402-1 Rv	gaaattattctcccccattc	28374099
96	K1402-2 Fw	tctggtgaatttccagagac	28374100	55	936	2	5394
	K1402-2 Rv	tgaacagaatcccaataacc	28375399
97	DCAR_010595 Fw	gtcagtctctcgaacaggag	25936881	55	1170	2	5394
	DCAR_010595 Rv	gctgttgaaggaagtgaaac	25938050
98	DCAR_010791 Fw	acaaggctaacgtgaagaga	28667881	55	1320	2	5394, 5723
	DCAR_010791 Rv	aatgtccagagtgcagtacc	28669200
99	DcMYB6 Fw	tttctctatcggaggtttca	DCARv2_C10735702: 2848	55	1120	2	70349, 95710, 2170
	DcMYB6 Rv	agcacgtggaagtgaaaata	DCARv2_C10735702: 3967
100	DcMYB7 Fw	acgcccatagtttcatacat	27817930	55	1300	2	70349, 2170
	DcMYB7 Rv	gaaaaagaagcacgtagagg	27819230

## Sheet: S3
Table S3. Characteristics of SNP markers used to detect recombination breakpoints in the RTPE and P3 region using the KASPar assay
Primer Name	A1 primer	A2 primer	C primer	Allele 1	Allele 2	Allele 1 & 2	Population
K2590-3F-1 C2	GAAGGTGACCAAGTTCATGCTTTATGCAGTCGGTTCTAGTGACAG	GAAGGTCGGAGTCAACGGATTCTTTATGCAGTCGGTTCTAGTGACAA	GGCATACCATCCGTGCCCATCAA	CC	TT	CT	5723
K2590-3R-1 C2	GAAGGTGACCAAGTTCATGCTATCCAAATGGCTATATCAAGACTAGCT	GAAGGTCGGAGTCAACGGATTCCAAATGGCTATATCAAGACTAGCG	GAGGCTGATGTGGTAACATTTGGGTT	AA	CC	AC	5723
K0363-1R-1 C2	GAAGGTGACCAAGTTCATGCTGGTAGTTGGATGGCCTCCCATA	GAAGGTCGGAGTCAACGGATTGGTAGTTGGATGGCCTCCCATT	GAGCTAGTTGCTAGTGTATTTTTCCTGAA	TT	AA	AT	5723, 95710
K0363-1R-2 C2	GAAGGTGACCAAGTTCATGCTGTTGTTGGAACCATTCACTTTATTAGTAG	GAAGGTCGGAGTCAACGGATTGTTGTTGGAACCATTCACTTTATTAGTAT	AAGTTGGGCATCATTTGAAAGCTGCAA	GG	TT	GT	5723, 95710
K0653-1F-2 C2	GAAGGTGACCAAGTTCATGCTCAATACTCAACAACATTCAGTAACCT	GAAGGTCGGAGTCAACGGATTCAATACTCAACAACATTCAGTAACCC	GGAGTTTCTGTTTGTAAAGTTTGTAGGCTA	AA	GG	AG	95710
K0653-1F-3 C2	GAAGGTGACCAAGTTCATGCTAAGCCTTTTGTATTGCTCTGCACCA	GAAGGTCGGAGTCAACGGATTGCCTTTTGTATTGCTCTGCACCG	TGGAGACGTTGTGTGGACAAGCTTA	TT	CC	CT	95710
K0363-1R-3 C2	GAAGGTGACCAAGTTCATGCTGTTGTTGGAACCATTCACTTTATTAGTAT	GAAGGTCGGAGTCAACGGATTGTTGTTGGAACCATTCACTTTATTAGTAG	AAGTTGGGCATCATTTGAAAGCTGCAA	TT	GG	GT	5723, 95710
K1052-1R-1 C2	GAAGGTGACCAAGTTCATGCTCTGTACTTTGGCAAGATCACCG	GAAGGTCGGAGTCAACGGATTCTCTGTACTTTGGCAAGATCACCA	GTATCAACTATCAGGCCCCAACTGTT	GG	AA	AG	5723
K0363-1R-4 C1	GAAGGTGACCAAGTTCATGCTGTTCTTTTTTCAAATCCTTACATACAGAA	GAAGGTCGGAGTCAACGGATTGTTCTTTTTTCAAATCCTTACATACAGAC	CAACAATACTAGTGCACCTGCTGCAA	AA	CC	AC	5723, 95710
K0545-1F-1 C2	GAAGGTGACCAAGTTCATGCTCAGAACTTGCACTCCAACACCC	GAAGGTCGGAGTCAACGGATTTCAGAACTTGCACTCCAACACCT	GCAGTGAGAGTGATGTCTTGTAAGATATA	CC	TT	CT	5723, 95710
K0545-1F-2 C2	GAAGGTGACCAAGTTCATGCTCCAACAAATGGCACTTTACTTCTCAAT	GAAGGTCGGAGTCAACGGATTCAACAAATGGCACTTTACTTCTCAAC	CGAGAGCTTCCGAAATGAAGAATGATTAA	TT	CC	CT	5723, 95710
010839-1F-3 C1	GAAGGTGACCAAGTTCATGCTCAGACTTTCCTGGAGAAGTCACC	GAAGGTCGGAGTCAACGGATTAACAGACTTTCCTGGAGAAGTCACT	CACGAACACTCACTAATGTGGGCTT	CC	TT	CT	5723
010839-1F-4 C2	GAAGGTGACCAAGTTCATGCTTCACCGTAGTCGTCTCTTCA	GAAGGTCGGAGTCAACGGATTCTTCACCGTAGTCGTCTCTTCG	GTTTCTTATCAAACAGGAAGTGGTCCTAT	AA	GG	AG	5723
010595F-2 C2	GAAGGTGACCAAGTTCATGCTGATCCAAGTTCCATTCAAGGAGG	GAAGGTCGGAGTCAACGGATTGATCCAAGTTCCATTCAAGGAGC	CTTATCATCATTTATGACCATTGCATTGTT	GG	CC	CG	5394
010595F-3 C2	GAAGGTGACCAAGTTCATGCTAGGACTTTCAAGAAGAGAAAGTTGTG	GAAGGTCGGAGTCAACGGATTAGGACTTTCAAGAAGAGAAAGTTGTC	CTCCTTGAATGGAACTTGGATCCAAAAT	GG	CC	CG	5394
010839-2F-1 C2	GAAGGTGACCAAGTTCATGCTTATAAGTCCCTGGCAAGCCC	GAAGGTCGGAGTCAACGGATTCTTATAAGTCCCTGGCAAGCCG	GGTGAAGCATACACGAACACTCACTA	CC	GG	CG	5723
010839-2F-2 C2	GAAGGTGACCAAGTTCATGCTGATTTCGGAAGCTGTGTATTTCAGC	GAAGGTCGGAGTCAACGGATTGATTTCGGAAGCTGTGTATTTCAGT	CCGTTGACGATTACGTCGACTTCTT	CC	TT	CT	5723
010571-2F-1 C2	GAAGGTGACCAAGTTCATGCTAAGCAGATGCCAAACCCAACTTGAT	GAAGGTCGGAGTCAACGGATTGCAGATGCCAAACCCAACTTGAG	CTTAAATAGAAGATCGATCCATCCACCTT	AA	CC	AC	5394
010571-2F-3 C2	GAAGGTGACCAAGTTCATGCTACCCACAACACCAGCACCACT	GAAGGTCGGAGTCAACGGATTCCCACAACACCAGCACCACC	ATATGCTTTATGAAATAAATTAGTGGTGAT	AA	GG	AG	5394
010797F_R C2	GAAGGTGACCAAGTTCATGCTGACACCGTGAATCCAAGTCCGAT	GAAGGTCGGAGTCAACGGATTACACCGTGAATCCAAGTCCGAC	TGGGAGGAGTGTTTGGGTCTGTATT	AA	GG	AG	95710
K0372	GCTACAAAAGCCTTTGCTTTCAACAGGC	ACAAAAGCCTTTGCTTTCAACAGGG	CAGTGCGCTTCTCTCCCTCCAT	CG	CC	GG	70349
K2309	GCTGCCCGGAACCGGACCTAACA	CCCGGAACCGGACCTAACC	CGTGTGGCCCGGCAATCCATA	AC	AA	CC	70349
K0685	GCTGTTTTTGATGAATTTGAGCAGAGGAGA	TTTGATGAATTTGAGCAGAGGAGG	GGTTGCGTCTCGGCATTTATGTATAATTT	AG	AA	GG	70349
K0702	GCTGGTGTGCAAATAGGCAATTATTATGG	CGGTGTGCAAATAGGCAATTATTATGA	CAGCTATACACGTCTCTCTCTTCAAATTA	CT	CC	TT	70349
K2287	GCTGAGCCACTCAAGTTAGTGTTACAC	GGAGCCACTCAAGTTAGTGTTACAT	GATCAGAGTCAGTTTCAGACAAAAGGTTT	CT	CC	TT	70349
K0653	GCTCCAAGCAAAATTACATTCAACCAATATGT	CCAAGCAAAATTACATTCAACCAATATGA	TGGGGCAGCTTTATCCCTTGGTTTT	TA	TT	AA	70349
K0627	GCTGAAGAAATGTATTTGAGAAGGAATTTCATTC	AGAAGAAATGTATTTGAGAAGGAATTTCATTT	GTGTCATTTTGCTGCGGCATGTTGAT	CT	CC	TT	70349
K2590	GCTGGTCTTGTAAACAAGAATGTTTCTTCTA	GGTCTTGTAAACAAGAATGTTTCTTCTG	ACAGGTTCCACTAAACTAGCTTTGTCAAA	GA	GG	AA	70349
K3153	GCTAACTGCTTCAAAATTGGGTCCACG	CAACTGCTTCAAAATTGGGTCCACA	TKTGGATGAGTTTATTAAGGAGTCGGATTT	TC	TT	CC	70349
K0700	GCTGTTTCTTCTAAATGGATCGAGAATTCTTTT	TCTTCTAAATGGATCGAGAATTCTTTC	SCAGTTATTCCAACAAACACGTTGATGAA	AG	AA	GG	70349
K0644	GCTATAGCTGATGCTGGAGCTATGACT	AGCTGATGCTGGAGCTATGACC	GCATCAGAACCTTTGGCGAGATCAT	AG	AA	GG	70349
K2563	GCTCATTGTGATTGCTAAAGAATTGATGGATTTT	GTGATTGCTAAAGAATTGATGGATTTG	GAGATCCCTTTTYATTAACAGTTATGCAAT	AC	AA	CC	70349
K0225	GCTCCCCTCAGCAGCAGCAGCA	CCCTCAGCAGCAGCAGCC	CTGAATGCACAGGCTTCCTATTCAAATTT	CA	CC	AA	70349
K2867	GCTCAATGATTTTGCAGAATTTCACAACG	GCTCAATGATTTTGCAGAATTTCACAACA	RTTCTCTTCTTGCAATGTGGTTATTGCTTT	TC	TT	CC	70349
K2161	GCTGAGGCTGCCAAATAGCAGAAGAG	GAGGCTGCCAAATAGCAGAAGAA	GATAGAACAGTCTAAGCTGTTCAATGCAT	CT	CC	TT	70349

## Sheet: S4
Table S4. Source and characteristics of the protein-coding sequence data used for analysis of TF gene families in 54 plant species *
Species (common name)	Annotation version	Protein-coding transcipts	URL of database
Daucus carota (carrot)	v2.0	32113	https://www.ncbi.nlm.nih.gov/bioproject/?term=PRJNA285926
Capsicum annuum (pepper)	v2.0	35336	http://peppersequence.genomics.cn
Solanum lycopersicum (tomato)	iTAGv2.3	34727	www.phytozome.net
Solanum tuberosum (potato)	v3.4	35119	www.phytozome.net
Mimulus guttatus (monkey flower)	v2.0	28140	www.phytozome.net
Coffea canephora (coffee)	Cs01	25574	http://coffee-genome.org
Actinidia deliciosa (kiwi fruit)	No version (2013)	39040	http://bioinfo.bti.cornell.edu/cgi-bin/kiwi/download.cgi
Salix purpurea (purple willow)	v1.0	37865	www.phytozome.net
Citrus sinensis (sweet orange)	v1.1	25379	www.phytozome.net
Citrus clementina (tangor)	v1.0	24533	www.phytozome.net
Gossypium raimondii (cotton)	v2.1	37505	www.phytozome.net
Theobroma cacao (cocoa tree)	v1.1	29452	www.phytozome.net
Arabidopsis lyrata	v1.0	32670	www.phytozome.net
Arabidopsis thaliana	TAIR10	27416	www.phytozome.net
Capsella grandiflora (capsella)	v1.1	24805	www.phytozome.net
Capsella rubella (pink shepherd's-purse)	v1.0	26521	www.phytozome.net
Brassica rapa FPsc	v1.3	40492	www.phytozome.net
Brassica oleracea	v1.1	45758	http://brassicadb.org/brad/
Boechera stricta (Drummond's rockcress)	v1.2	27416	www.phytozome.net
Eutrema salsugineum (saltwater cress)	v1.0	26351	www.phytozome.net
Carica papaya (papaya)	ASGPBv0.4	27751	www.phytozome.net
Cucumis sativus (cucumber)	v1.0	32528	www.phytozome.net
Malus domestica (apple)	v1.0	63541	https://www.rosaceae.org
Prunus persica (peach)	v2.1	26873	www.phytozome.net
Fragaria vesca (wild strawberry)	v1.1	32831	www.phytozome.net
Glycine max (soybean)	Wm82.a2.v1	56044	www.phytozome.net
Medicago truncatula (barrel clover)	Mt4.0v1	50894	www.phytozome.net
Phaseolus vulgaris (common bean)	v1.0	27197	www.phytozome.net
Lotus japonicus (birdsfoot trefoil)	v3.0	48105	http://www.plantgdb.org/
Manihot esculenta (cassava)	v6.1	33033	www.phytozome.net
Populus trichocarpa (poplar)	v3.0	41335	www.phytozome.net
Ricinus communis (castor bean)	v0.1	31221	www.phytozome.net
Linum usitatissimum (common flax)	v1.0	43471	www.phytozome.net
Eucalyptus grandis (eucalyptus)	v2.0	36349	www.phytozome.net
Vitis vinifera (grapevine)	Genoscope.12X	26346	www.phytozome.net
Kalanchoe marnieriana (Marnier's kalanchoe)	v1.1	50461	www.phytozome.net
Aquilegia coerulea (blue columbine)	v1.1	24823	www.phytozome.net
Spirodela polyrhiza (duckweed)	v2	19623	www.phytozome.net
Brachypodium distachyon (purple false brome)	v3.1	34310	www.phytozome.net
Brachypodium stacei	v1.1	29898	www.phytozome.net
Oryza sativa (rice)	v7.0	42189	www.phytozome.net
Panicum virgatum (switchgrass)	v1.1	98007	www.phytozome.net
Sorghum bicolor (sorghum)	v3.1	34211	www.phytozome.net
Setaria italica (foxtail millet)	v2.2	34584	www.phytozome.net
Setaria viridis (green foxtail)	v1.1	35214	www.phytozome.net
Amborella trichopoda (amborella)	v1.0	26846	www.phytozome.net
Selaginella moellendorffii (lycophyte)	v1.0	22285	www.phytozome.net
Physcomitrella patens (moss)	v3.3	32926	www.phytozome.net
Micromonas pusilla CCMP1545 (marine alga)	v3.0	10660	www.phytozome.net
Micromonas sp. RCC299 (marine phytoplankton)	v3.0	10103	www.phytozome.net
Ostreococcus lucimarinus (picophytoplankton)	v2.0	7796	www.phytozome.net
Coccomyxa subellipsoidea [strain C-169] (green microalga)	v2.0	9629	www.phytozome.net
Chlamydomonas reinhardtii (chamydomonas) (green alga)	v5.5	17741	www.phytozome.net
Volvox carteri (unicellular green alga)	v2.1	14247	www.phytozome.net
* Species were listed in decreasing order based on their phylogenetic proximity to carrot

## Sheet: S5
Table S5. List of R2R3-MYB transcription factors used for phylogenetic analysis.
Species	Gene ID	Accession No. at NCBI
Nicotiana tabacum	NtAN2	ACO52470
Petunia hybrida	PhAn2	AAF66727
Lycopersicon esculentum (Solanum lycopersicum)	LeANT1	AAQ55181
Ipomoea batatas	IbMYB1	BAF45114
Ipomoea nil	InMYB2	BAE94709
Vitis vinifera	VvMYBA1	BAD18977
Vitis vinifera	VvMYBA2	BAD18978
Citrus sinensis	CsRuby	AFB73913
Antirrhinum majus	AmVENOSA	ABB83828
Antirrhinum majus	AmROSEA1	ABB83826
Antirrhinum majus	AmROSEA2	ABB83827
Arabidopsis thaliana	AtPAP2/MYB90	AAG42002
Arabidopsis thaliana	AtMYB114	Q9FNV8
Arabidopsis thaliana	AtPAP1/MYB75	AAG42001
Arabidopsis thaliana	AtMYB113	Q9FNV9
Garcinia mangostana	GmMYB10	ACM62751
Myrica rubra	MrMYB1	ADG21957
Malus × domestica	MdMYB10a	ABB84753
Malus × domestica	MdMYB1-1	DQ886414
Gerbera hybrid	GhMYB10	CAD87010
Medicago truncatula	MtLAP1	ACN795410
Lilium hybrid	LhMYB6	BAJ05399
Epimedium sagittatum	EsMYBA1	AGT39060
Zea mais	ZmC1	AAA33482
Zea mais	ZmPl	AAA19819
Lotus japonicus	LjTT2a	BAG12893
Vitis vinifera	VvMYBPA2	ACK56131
Fragaria × ananassa	FaMYB11	AFL02461
Arabidopsis thaliana	AtTT2	NP_198405
Fragaria × ananassa	FaMYB9	AFL02460
Oryza sativa	OsMYB3	BAA23339
Diospyros kaki	DkMYB4	BAI49721
Vitis vinifera	VvMYBPA1	CAJ90831
Arabidopsis thaliana	AtMYB32	EFH43356
Arabidopsis thaliana	AtMYB4	NP_195574
Arabidopsis thaliana	AtMYB7	NP_179263
Arabidopsis thaliana	AtMYB12	ABB03913
Solanum lycopersicum	SlMYB12	ACB46530
Vitis vinifera	VvMYBF1	ACV81697
Vitis vinifera	VvMYB5a	AAS68190
Vitis vinifera	VvMYB5b	AAX51291
Daucus carota ssp. sativus	DcMYB7	DCAR_010745
Daucus carota ssp. sativus	DcMYB8	DCAR_010746
Daucus carota ssp. sativus	DcMYB9	DCAR_010747
Daucus carota ssp. sativus	DcMYB6	DCAR_000385/ARD08872.1
Daucus carota ssp. sativus		DCAR_010791
Daucus carota ssp. sativus	DcMYB11	DCAR_010751
Daucus carota ssp. sativus	DcMYB10	DCAR_010749

## Sheet: S6
Table S6. List of bHLH transcription factors used for phylogenetic analysis.
Species	Gene ID	Accession No. at NCBI
Arabidopsis thaliana	AtTT8	CAC14865.1
Arabidopsis thaliana	AtGL3	NP_680372
Arabidopsis thaliana	AtEGL3	NP_176552
Malus × domestica	MdbHLH33	ABB84474.1
Petunia hybrida	PhJAF13	AAC39455
Ipomoea purpurea	IpIVS	BAD18982.1
Vitis vinifera	VvMYCA1	NP_001267954.1
Citrus sinensis	CsMYC2	ABR68793.1
Petunia hybrida	PhAN1	AAG25927
Antirrhinum majus	AmDEL	AAA32663
Dahlia variabilis	DvIVS	BAJ33515
Dahlia variabilis	DvDEL	BAJ33516
Ipomoea nil	InDEL	BAE94393
Zea mais	ZmB	AGO65322.1
Zea mais	ZmLC	NP_001105339.1
Ipomoea nil	InIVS	BAE94394
Zea mais	ZmIN1	AAB03841
Myrica rubra	MrbHLH1	JX629461
Myrica rubra	MrbHLH2	JX629462
Arabidopsis thaliana	AtMYC2	NP_174541.1
Arabidopsis thaliana	AtICE1	NM_113586.3
Vitis vinifera	VvCBF1	AFI49627.1
Arabidopsis thaliana	AtPIF3	NM_179295.2
Arabidopsis thaliana	AtBEE1	AY138253.1
Daucus carota ssp. sativus		DCAR_010766
Daucus carota ssp. sativus		DCAR_010739
Daucus carota ssp. sativus		DCAR_010625
Daucus carota ssp. sativus		DCAR_010769
Daucus carota ssp. sativus		DCAR_010770
Daucus carota ssp. sativus		DCAR_010759
Daucus carota ssp. sativus		DCAR_010767

## Sheet: S7
Table S11. MYB transcription factors associated with carrot anthocyanin pigmentation described in previous studies.
Gene ID	Accession No. at NCBI	Gene ID in the carrot genome assembly	Chr. #	Genome coordinates		Reference
				Start	End
DcMYB1	AB218778.1	DCAR_030745	Chr9	29370465	29370597	Maeda et al., 2005
DcMYB2	BAF49441.1	DCAR_011083	Chr3	32098199	32100603	Wako et al. 2010
DcMYB5	BAF49445.1	DCAR_024737	Chr7	18692086	18693681	Wako et al. 2010
DcMYB4	BAF49444.1	DCAR_015002	Chr4	16426186	16428272	Wako et al. 2010
DcMYB3-2	BAF49443.1	DCAR_028315	Chr8	8778266	8779336	Wako et al. 2010
DcMYB3-1	BAF49442.1	DCAR_028315	Chr8	8778266	8779336	Wako et al. 2010
DcMYB6	ARD08872.1	DCAR_000385	Chr3	C10735702*		Xu et al. 2017
* DcMYB6 was identified in contig C10735702, which was not assembled into the carrot genome sequence (Iorizzo et al. 2016)

## Sheet: S8
Table S8. Number of raw and clean sequence reads obtained in RNA-Seq data sets corresnponding to different carrot root and leaf tissues.
Codes	Tech rep Level	Samples	Number of raw reads	Number of trimmed input reads	% Trimmed input reads	% reads mapped
5394-PR	5394-PR1	5394-PR1 lane 1	18449262	18398620	99.7255	76.07
		5394-PR1 lane 2	18526997	18475064	99.7197	75.95
		5394-PR1 lane 3	18493987	18442687	99.7226	76.01
	5394-PR1 total		55470246	55316371	99.7255	76.07
	5394-PR2	5394-PR2 lane 1	16793663	16752639	99.7557	75.32
		5394-PR2 lane 2	16847772	16805980	99.7519	75.18
		5394-PR2 lane 3	16835176	16794097	99.756	75.21
	5394-PR2 total		50476611	50352716	99.756	75.32
	5394-PR3	5394-PR3 lane 1	16679064	16637145	99.7487	74.83
		5394-PR3 lane 2	16733198	16690394	99.7442	74.73
		5394-PR3 lane 3	16709573	16667140	99.7461	74.78
	5394-PR3 total		50121835	49994679	99.7487	74.83
5394-PR Total			156068692	155663766	99.756	76.07
5394-nPR (Yellow root)	5394-nPR1	5394-nPR1 lane 1	15922947	15882430	99.7455	75.14
		5394-nPR1 lane 2	15965106	15922959	99.736	74.99
		5394-nPR1 lane 3	15948606	15907093	99.7397	75.06
	5394-nPR1 total		47836659	47712482	99.7455	75.14
	5394-nPR2	5394-nPR2 lane 1	15844161	15803503	99.7434	75.3
		5394-nPR2 lane 2	15885514	15843929	99.7382	75.18
		5394-nPR2 lane 3	15855042	15814265	99.7428	75.24
	5394-nPR2 total		47584717	47461697	99.7434	75.3
	5394-nPR3	5394-nPR3 lane 1	17692796	17642828	99.7176	75.75
		5394-nPR3 lane 2	17739103	17688161	99.7128	75.63
		5394-nPR3 lane 3	17724007	17673597	99.7156	75.68
	5394-nPR3 total		53155906	53004586	99.7176	75.75
5394-nPR Total			148577282	148178765	99.7455	75.75
5723-PP	5723-PP1	5723-PP1 lane 1	16953993	16905222	99.7123	72.51
		5723-PP1 lane 2	17007820	16958028	99.7072	72.4
		5723-PP1 lane 3	16992684	16942915	99.7071	72.46
	5723-PP1 total		50954497	50806165	99.7123	72.51
	5723-PP2	5723-PP2 lane 1	16620389	16577953	99.7447	72.01
		5723-PP2 lane 2	16679078	16635211	99.737	71.9
		5723-PP2 lane 3	16656754	16613864	99.7425	71.96
	5723-PP2 total		49956221	49827028	99.7447	72.01
	5723-PP3	5723-PP3 lane 1	20557830	20499555	99.7165	71.77
		5723-PP3 lane 2	20633586	20573701	99.7098	71.63
		5723-PP3 lane 3	20603630	20544360	99.7123	71.71
	5723-PP3 total		61795046	61617616	99.7165	71.77
5723-PP Total			162705764	162250809	99.7447	72.51
5723-nPR(PP)	5723-nPR(PP)1	5723-nPR(PP)1 lane 1	14630972	14588545	99.71	73.54
		5723-nPR(PP)1 lane 2	14693174	14649536	99.703	73.42
		5723-nPR(PP)1 lane 3	14682845	14639737	99.7064	73.52
	5723-nPR(PP)1 total		44006991	43877818	99.71	73.54
	5723-nPR(PP)2	5723-nPR(PP)2 lane 1	16699320	16653175	99.7237	72.85
		5723-nPR(PP)2 lane 2	16765711	16717964	99.7152	72.73
		5723-nPR(PP)2 lane 3	16739678	16692699	99.7194	72.8
	5723-nPR(PP)2 total		50204709	50063838	99.7237	72.85
	5723-nPR(PP)3	5723-nPR(PP)3 lane 1	16204807	16161576	99.7332	72.88
		5723-nPR(PP)3 lane 2	16245806	16201296	99.726	72.76
		5723-nPR(PP)3 lane 3	16222199	16178362	99.7298	72.84
	5723-nPR(PP)3 total		48672812	48541234	99.7332	72.88
5723-nPR(PP) Total			142884512	142482890	99.7332	73.54
5723-GP	5723-GP1	5723-GP1 lane 1	16360498	16315475	99.7248	71.06
		5723-GP1 lane 2	16333754	16285321	99.7035	71.47
		5723-GP1 lane 3	16295353	16246209	99.6984	70.47
	5723-GP1 total		48989605	48847005	99.7248	71.47
	5723-GP2	5723-GP2 lane 1	14922957	14897482	99.8293	71.79
		5723-GP2 lane 2	14932733	14906130	99.8218	72.23
		5723-GP2 lane 3	14905039	14877939	99.8182	71.22
	5723-GP2 total		44760729	44681551	99.8293	72.23
	5723-GP3	5723-GP3 lane 1	16565800	16535812	99.819	71.88
		5723-GP3 lane 2	16557860	16524731	99.7999	72.32
		5723-GP3 lane 3	16517288	16484403	99.8009	71.31
	5723-GP3 total		49640948	49544946	99.819	72.32
5723-GP Total			143391282	143073502	99.8293	72.32
5723-nPR(GP)	5723-nPR(GP)1	5723-nPR(GP)1 lane 1	17863622	17831671	99.8211	73.05
		5723-nPR(GP)1 lane 2	17922686	17889025	99.8122	73.47
		5723-nPR(GP)1 lane 3	17885314	17850563	99.8057	72.46
	5723-nPR(GP)1 total		53671622	53571259	99.8211	73.47
	5723-nPR(GP)2	5723-nPR(GP)2 lane 1	14642982	14616238	99.8174	73.11
		5723-nPR(GP)2 lane 2	14679768	14651541	99.8077	73.55
		5723-nPR(GP)2 lane 3	14635538	14606686	99.8029	72.49
	5723-nPR(GP)2 total		43958288	43874465	99.8174	73.55
	5723-nPR(GP)3	5723-nPR(GP)3 lane 1	15362938	15334277	99.8134	73.44
		5723-nPR(GP)3 lane 2	15400296	15369920	99.8028	73.88
		5723-nPR(GP)3 lane 3	15367314	15335909	99.7956	72.87
	5723-nPR(GP)3 total		46130548	46040106	99.8134	73.88
5723-nPR(GP) Total			143760458	143485830	99.8211	73.88
95710-PP	95710-PP1	95710-PP1 lane 1	15474496	15445498	99.8126	68.37
		95710-PP1 lane 2	15514251	15482905	99.798	68.8
		95710-PP1 lane 3	15480578	15448746	99.7944	67.85
	95710-PP1 total		46469325	46377149	99.8126	68.8
	95710-PP2	95710-PP2 lane 1	16419074	16383132	99.7811	69.94
		95710-PP2 lane 2	16416433	16377370	99.762	70.35
		95710-PP2 lane 3	16385356	16345471	99.7566	69.44
	95710-PP2 total		49220863	49105973	99.7811	70.35
	95710-PP3	95710-PP3 lane 1	15692136	15661960	99.8077	71.53
		95710-PP3 lane 2	15706524	15673826	99.7918	71.95
		95710-PP3 lane 3	15664217	15630921	99.7874	70.97
	95710-PP3 total		47062877	46966707	99.8077	71.95
95710-PP Total			142753065	142449829	99.8126	71.95
95710-PR(PP)	95710-PR(PP)1	95710-PR(PP)1 lane 1	15137093	15108399	99.8104	68.7
		95710-PR(PP)1 lane 2	15212563	15181753	99.7975	69.07
		95710-PR(PP)1 lane 3	15165874	15134513	99.7932	68.14
	95710-PR(PP)1 total		45515530	45424665	99.8104	69.07
	95710-PR(PP)2	95710-PR(PP)2 lane 1	16001271	15971684	99.8151	72.38
		95710-PR(PP)2 lane 2	16019593	15988269	99.8045	72.81
		95710-PR(PP)2 lane 3	15987924	15955683	99.7983	71.85
	95710-PR(PP)2 total		48008788	47915636	99.8151	72.81
	95710-PR(PP)3	95710-PR(PP)3 lane 1	15968169	15939892	99.8229	69.15
		95710-PR(PP)3 lane 2	15991690	15961420	99.8107	69.54
		95710-PR(PP)3 lane 3	15962845	15931760	99.8053	68.65
	95710-PR(PP)3 total		47922704	47833072	99.8229	69.54
95710-PR(PP) Total			141447022	141173373	99.8229	72.81
Grand Total			1471101238	1458560000	99.8293	76.07

## Sheet: S9
Table S9. Primers used for expression analysis by RT-qPCR of candidate genes for RTPE and P3
Gene symbol	Primer ID	Primer sequence (5’–3’)
Actin	ACTIN-fwd	CGGTATTGTGTTGGACTCTGGTGAT
	ACTIN -rev	CAGCAAGGTCAAGACGGAGTATGG
Elongation factor 1 (EF-1α)	EF-1α fwd	TCAAGGATCTCAAGCGTGGTTATGT/
	EF-1α rev	CAGCAATGTGGCAAGTGTGACAAT
DcMYB7 (DCAR_10745)	DCAR_10745/DcMYB7 fwd	GATGCCATTAACAGTCCCTCTAA/
	DCAR_10745/DcMYB7 rev	ACACCGCTGCAAGATCAA
DcMYB6 (DCAR_000385)	DCAR_000385/DcMYB6 fwd	CATCCATCTTCCGAATCAG/
	DCAR_000385/DcMYB6 rev	TCATTAGAGGGACATTTAGTG
DcMYB11 (DCAR_10751)	DCAR_10751/DcMYB11 fwd	TGCAGACTAAGGTGGCTAAAC
	DCAR_10751/DcMYB12 rev	ACCTGTTTCCCAATAGCTTGT

[truncated: 11 more sheets:  S10, S11, S12, S13, S14, S15, S16, S17, S18, S19, S20]
